# Supplementary material for: Seroprevalence of Leptospira spp. Infection in Cattle from Central and Northern Madagascar
Source: Int J Environ Res Public Health. 2019 Jun 6;16(11):2014. doi: 10.3390/ijerph16112014 (PMC6603958; doi:10.3390/ijerph16112014)
Supplement: Supplementary file 1 [file ijerph-16-02014-s001.zip]

Archive with 2 entries (2 files):
- Table S2.docx
- Table S1.docx
